# Supplementary material for: Imaging-Based Reporter Systems to Define CVB-Induced Membrane Remodeling in Living Cells
Source: Viruses. 2020 Sep 25;12(10):1074. doi: 10.3390/v12101074 (PMC7600424; doi:10.3390/v12101074)
Supplement: Supplementary file 1 [file viruses-12-01074-s001.zip]

Archive with 24 entries (23 files):
- Supplemental/
- __MACOSX/._Supplemental
- Supplemental/Supplemental Legends.docx
- __MACOSX/Supplemental/._Supplemental Legends.docx
- Supplemental/Table S1.xlsx
- __MACOSX/Supplemental/._Table S1.xlsx
- Supplemental/Video S1.mov
- __MACOSX/Supplemental/._Video S1.mov
- Supplemental/Video S2.mov
- __MACOSX/Supplemental/._Video S2.mov
- Supplemental/Video S3.mov
- __MACOSX/Supplemental/._Video S3.mov
- Supplemental/Video S4.mov
- __MACOSX/Supplemental/._Video S4.mov
- Supplemental/Video S5.mov
- __MACOSX/Supplemental/._Video S5.mov
- Supplemental/Video S6.mov
- __MACOSX/Supplemental/._Video S6.mov
- Supplemental/Video S7.mov
- __MACOSX/Supplemental/._Video S7.mov
- Supplemental/Video S8.mov
- __MACOSX/Supplemental/._Video S8.mov
- Supplemental/Video S9.mov
- __MACOSX/Supplemental/._Video S9.mov
