# Supplementary material for: Imaging-Based Reporter Systems to Define CVB-Induced Membrane Remodeling in Living Cells
Source: Viruses. 2020 Sep 25;12(10):1074. doi: 10.3390/v12101074 (PMC7600424; doi:10.3390/v12101074)
Supplement: Supplementary file 1 [file viruses-12-01074-s001.zip › Supplemental/Table S1.xlsx]

## Sheet: Sheet1
Table S1. Primer and oligonucleotide sequences
Construct	Amplicon	Primer or Oligo	5' to 3' Sequence
BlastR vector	Vector	Vector_R	GCGAAACGATCCTCATCCTG
		Vector_F	GCGGGACTCTGGGGTTCG
	BlastR	BlastR_F	ATGAGGATCGTTTCGCGTGTTGACAATTAATCATCGGC
		BlastR_R	ACCCCAGAGTCCCGCTTAGCCCTCCCACACATAACC
RepER	mCherry	5-mChBiP	GTTGTTAAGCTTGCCATGAAGCTCTCCCTGGTGGC
		3-KpnI-mChKDEL	GCCGCCGGTACCTAGCTCGTCTTTCTTGTAC
	PVR	5-KpnI-PVR-TM-b	GAAGAAGGTACCTTGGTCAACTCCTTGGTCACAGCTGG
		5-PVR-TM-a	GGTCACAGCTGGAAGCACGACCATGGGTCCCCTG
		3-EcoRI-PVR-TM	GACGACGAATTCGCTACGTTTGGACCAATAGAAATAAATCCCG
	3Cpro site (oligos)	EntRepF	AATTCCTCGAAGCCGAATTTCAGGGACCACCCAAGAAAAGTG
		EntRepR	GATCCACTTTTCTTGGGTGGTCCCTGAAATTCGGCTTCGAGG
	BFP/GFP-NLS	5-BamHI-GFP	GAAGAAGGATCCGGAATGGTGAGCAAGGGCGAGGAG
		3-NLS-GFPc	GTCCAACTTGACCCTCTTGGCAGCAGGCTTGTACAGCTCGTCCATGC
		3-XhoI-GFP-NLSc	GACGACCTCGAGTCAGTCCAACTTGACCCTCTTGGCAG
	3Cpro site-GFP-NLS	5-EcoRI-3Cmut	TAGCGAATTCCTCGAAGCCGAATTTGCGGCACCACCCAAGAAAAGTG
RepOr	mEm-Golgi	RepOr2-A_F	GAGAAGCTTCACCATGAGGCTTCGGGAGCCGC
		RepOr2-A_R	GAGAGAATTCCGATATCTTACTTGTACAGCTCGTCCATG
	IRES	RepOr2-B_F	GAATGGAATTCCCCCCCCCCCTAACGTTAC
		RepOr2-B_R	GAGCGGCCGCCATTATCATCGTGTTTTTCAAAGG
	RepER-BFP	RepOr2-C_F	GAGGCGGCCGCCACCATGAAGCTCTCCCTGGTG
		RepOr2-C_R	GATCTAGATTATACCTTTCTCTTCTTTTTTGG
